# Supplementary material for: BDH1‐mediated LRRC31 regulation dependent on histone lysine β‐hydroxybutyrylation to promote lung adenocarcinoma progression
Source: MedComm (2020). 2023 Dec 13;4(6):e449. doi: 10.1002/mco2.449 (PMC10719427; doi:10.1002/mco2.449)
Supplement: Supplementary file 1 — Supporting Information [file MCO2-4-e449-s001.xlsx]

## Sheet: LUAD tissues
Sample	Normal/Tumor	Gender	Age	Stage
1789	T	M	67	Stage IB
1790	N
7939	T	F	69	Stage IB
7940	N
0720	T	M	68	Stage IB
0721	N
1787	T	F	67	Stage IB
1788	N
9945	T	M	53	Stage IB
9946	N
0955	T	F	61	Stage IA
0959	N
1394	T	F	44	Stage IA
1395	N
6568	T	M	74	Stage IIIA
6571	N
9934	T	M	65	Stage IIIB
9935	N
5675	T	M	48	Stage IIIA
5677	N
3036	T	M	64	Stage IB
3037	N
7404	T	M	55	Stage IIIB
7472	N
9041	T	M	66	Stage IB
9042	N
4052	T	M	58	Stage IB
4053	N
1781	T	F	48	Stage IIIA
1783	N
7881	T	F	56	Stage IIB
7882	N
54050	T	M	68	Stage IB
54051	N
5003	T	M	66	Stage IB
5006	N
0853	T	M	65	Stage IA
0994	N
1589	T	M	74	Stage IIB
1590	N
0463	T	M	68	Stage IB
0464	N
5882	T	M	61	Stage IB
5883	N
9431	T	F	59	Stage IB
9432	N
8945	T	M	60	Stage IIB
8946	N
2245	T	M	73	Stage IIIA
2246	N
5985	T	F	63	Stage IA
5989	N
1910	T	F	68	Stage IIB
1911	N
7406	T	M	58	Stage IB
7407	N
5873	T	M	56	Stage IIIA
5874	N
0543	T	M	76	Stage IV
0554	N

## Sheet: GSE72094
Sample	Gender	Age	Stage
GSM1854798	F	70	Stage IV
GSM1854799	F	59	Stage IIB
GSM1854800	M	57	Stage IB
GSM1854801	F	72	Stage IB
GSM1854802	F	73	Stage IA
GSM1854803	F	49	Stage IA
GSM1854804	M	70	Stage I
GSM1854805	M	71	Stage IA
GSM1854806	M	66	Stage IB
GSM1854807	M	68	Stage IIB
GSM1854808	M	86	Stage IA
GSM1854809	F	65	Stage IA
GSM1854810	M	78	Stage IA
GSM1854811	F	85	Stage IIB
GSM1854813	M	66	Stage IA
GSM1854814	M	44	Stage IIB
GSM1854815	F	73	Stage IIIB
GSM1854816	M	50	Stage IIIA
GSM1854818	F	63	Stage IA
GSM1854821	M	83	Stage IIB
GSM1854822	M	65	Stage IB
GSM1854823	F	57	Stage IIB
GSM1854826	M	69	Stage IB
GSM1854827	F	66	Stage IB
GSM1854829	M	69	Stage IIIA
GSM1854830	F	69	Stage IIIB
GSM1854831	M	77	Stage IIIA
GSM1854832	F	63	Stage IA
GSM1854833	M	79	Stage IIB
GSM1854834	F	66	Stage IB
GSM1854835	F	44	Stage IA
GSM1854837	F	78	Stage IIB
GSM1854838	F	50	Stage IB
GSM1854839	F	70	Stage IV
GSM1854840	M	72	Stage IA
GSM1854841	F	65	Stage IB
GSM1854842	F	75	Stage IIIA
GSM1854843	M	66	Stage IB
GSM1854844	F	52	Stage IIIA
GSM1854846	F	80	Stage IA
GSM1854847	M	56	Stage IA
GSM1854848	F	61	Stage IA
GSM1854849	M	77	Stage IB
GSM1854850	M	86	Stage IA
GSM1854851	F	63	Stage I
GSM1854852	F	76	Stage IA
GSM1854853	M	67	Stage IA
GSM1854854	M	64	Stage IA
GSM1854855	M	84	Stage IB
GSM1854856	F	78	Stage IIIA
GSM1854857	F	75	Stage IB
GSM1854859	F	74	Stage IIIA
GSM1854860	M	81	Stage IV
GSM1854861	M	67	Stage IIIB
GSM1854862	F	73	Stage IA
GSM1854864	F	79	Stage IIIB
GSM1854865	M	62	Stage IIB
GSM1854867	M	64	Stage IB
GSM1854868	M	66	Stage IIB
GSM1854869	M	65	Stage IA
GSM1854871	F	78	Stage IIB
GSM1854872	F	76	Stage IA
GSM1854874	F	72	Stage IIA
GSM1854875	M	64	Stage IIB
GSM1854876	F	74	Stage IIB
GSM1854877	F	83	Stage IA
GSM1854879	F	81	Stage IV
GSM1854880	F	80	Stage IA
GSM1854881	M	76	Stage IIB
GSM1854882	F	70	Stage IA
GSM1854883	F	62	Stage IIIB
GSM1854884	M	64	Stage IIIA
GSM1854885	M	82	Stage IB
GSM1854886	M	59	Stage IIIA
GSM1854887	F	78	Stage IA
GSM1854889	M	67	Stage IIIA
GSM1854891	M	71	Stage IIIB
GSM1854892	M	85	Stage IIB
GSM1854895	F	74	Stage IIIA
GSM1854896	M	75	Stage IIIB
GSM1854897	M	68	Stage IA
GSM1854899	M	73	Stage IV
GSM1854903	F	74	Stage IIIB
GSM1854904	F	62	Stage IB
GSM1854906	F	61	Stage IA
GSM1854907	M	70	Stage IA
GSM1854908	F	73	Stage IA
GSM1854909	F	81	Stage I
GSM1854910	F	77	Stage IA
GSM1854913	F	73	Stage IB
GSM1854915	F	77	Stage IA
GSM1854917	F	75	Stage IA
GSM1854918	F	72	Stage IIA
GSM1854919	F	72	Stage IA
GSM1854920	F	85	Stage IB
GSM1854921	M	76	Stage IIA
GSM1854922	F	58	Stage IA
GSM1854923	F	79	Stage IB
GSM1854924	M	67	Stage IA
GSM1854925	F	63	Stage IV
GSM1854926	F	67	Stage IIIA
GSM1854927	M	83	Stage IA
GSM1854928	M	63	Stage IB
GSM1854929	M	62	Stage IB
GSM1854930	M	76	Stage IB
GSM1854931	F	76	Stage IB
GSM1854932	F	59	Stage IIB
GSM1854933	M	74	Stage IA
GSM1854934	M	72	Stage IB
GSM1854935	M	79	Stage IIB
GSM1854936	F	66	Stage IB
GSM1854937	M	63	Stage IIA
GSM1854938	F	60	Stage IIB
GSM1854940	F	57	Stage IA
GSM1854941	F	87	Stage IV
GSM1854944	F	77	Stage IB
GSM1854945	F	68	Stage IIIA
GSM1854947	M	70	Stage IIB
GSM1854948	F	74	Stage IA
GSM1854950	M	72	Stage IB
GSM1854951	F	70	Stage IA
GSM1854952	F	72	Stage IIA
GSM1854953	M	55	Stage IA
GSM1854954	M	84	Stage IV
GSM1854956	M	77	Stage IA
GSM1854957	F	77	Stage IIA
GSM1854958	F	79	Stage IA
GSM1854960	M	60	Stage IIB
GSM1854961	F	70	Stage IV
GSM1854962	M	74	Stage IIIA
GSM1854963	F	72	Stage IIA
GSM1854964	M	78	Stage IA
GSM1854965	F	71	Stage IA
GSM1854967	M	78	Stage IB
GSM1854969	F	71	Stage IA
GSM1854970	M	64	Stage IB
GSM1854971	M	83	Stage IB
GSM1854972	F	64	Stage IIIB
GSM1854973	M	57	Stage IA
GSM1854974	M	83	Stage IIB
GSM1854975	M	78	Stage IB
GSM1854977	M	66	Stage IB
GSM1854980	F	88	Stage IA
GSM1854981	F	79	Stage IIA
GSM1854983	M	81	Stage IB
GSM1854985	F	79	Stage IIIA
GSM1854986	M	77	Stage IB
GSM1854987	F	47	Stage IA
GSM1854988	F	64	Stage IA
GSM1854989	M	67	Stage IA
GSM1854990	F	76	Stage IA
GSM1854992	F	70	Stage IB
GSM1854994	F	75	Stage IA
GSM1854995	F	49	Stage IA
GSM1854996	F	69	Stage IB
GSM1854997	M	79	Stage IIIB
GSM1854998	F	61	Stage IIIA
GSM1854999	F	77	Stage IB
GSM1855000	F	50	Stage IA
GSM1855001	F	62	Stage IIB
GSM1855003	F	75	Stage IB
GSM1855004	M	71	Stage IA
GSM1855005	F	59	Stage IIIA
GSM1855006	M	79	Stage IIB
GSM1855007	M	78	Stage IA
GSM1855008	F	66	Stage IA
GSM1855009	F	61	Stage IIIA
GSM1855010	M	64	Stage IA
GSM1855011	F	52	Stage IA
GSM1855012	F	74	Stage IB
GSM1855014	M	68	Stage IA
GSM1855015	F	75	Stage IB
GSM1855016	M	60	Stage IA
GSM1855018	F	68	Stage IB
GSM1855019	M	73	Stage IA
GSM1855020	F	77	Stage IA
GSM1855021	F	70	Stage IB
GSM1855022	M	70	Stage IB
GSM1855023	F	59	Stage IIB
GSM1855024	M	82	Stage IIA
GSM1855026	F	47	Stage IA
GSM1855028	F	75	Stage IA
GSM1855031	M	71	Stage IA
GSM1855032	F	73	Stage IB
GSM1855033	F	65	Stage IB
GSM1855034	F	53	Stage IA
GSM1855035	F	69	Stage IA
GSM1855036	M	63	Stage IA
GSM1855038	F	62	Stage IB
GSM1855039	M	69	Stage IIB
GSM1855040	M	70	Stage IA
GSM1855041	M	68	Stage IA
GSM1855042	F	53	Stage IA
GSM1855043	M	70	Stage IB
GSM1855044	F	65	Stage IA
GSM1855045	M	67	Stage IA
GSM1855046	M	78	Stage IA
GSM1855047	F	73	Stage IIB
GSM1855049	F	57	Stage IA
GSM1855050	F	63	Stage IB
GSM1855051	F	55	Stage IA
GSM1855052	M	79	Stage IA
GSM1855053	F	72	Stage IB
GSM1855054	F	67	Stage IA
GSM1855055	F	70	Stage IA
GSM1855056	F	67	Stage IB
GSM1855057	F	70	Stage IIA
GSM1855059	M	71	Stage IB
GSM1855060	F	64	Stage IB
GSM1855061	F	60	Stage IV
GSM1855063	M	66	Stage IIIA
GSM1855064	M	69	Stage IB
GSM1855065	M	81	Stage IIB
GSM1855066	F	80	Stage IIB
GSM1855068	M	70	Stage IA
GSM1855069	M	58	Stage IIA
GSM1855071	F	80	Stage IA
GSM1855072	F	86	Stage IB
GSM1855073	F	60	Stage IA
GSM1855074	M	65	Stage IA
GSM1855075	M	77	Stage IIA
GSM1855076	F	60	Stage IIIA
GSM1855077	M	75	Stage IB
GSM1855079	M	66	Stage IB
GSM1855080	F	80	Stage IIB
GSM1855081	F	78	Stage IA
GSM1855082	F	60	Stage IA
GSM1855083	M	56	Stage IIIA
GSM1855085	F	60	Stage IA
GSM1855087	M	77	Stage IB
GSM1855088	F	70	Stage I
GSM1855089	F	78	Stage IB
GSM1855091	M	79	Stage IB
GSM1855092	F	78	Stage IB
GSM1855093	M	72	Stage IA
GSM1855095	M	81	Stage IA
GSM1855096	F	74	Stage IIIB
GSM1855097	F	66	Stage IIIA
GSM1855098	F	83	Stage IB
GSM1855099	M	81	Stage IB
GSM1855101	F	55	Stage IIIA
GSM1855102	F	73	Stage IIIA
GSM1855103	M	69	Stage IB
GSM1855105	F	68	Stage IA
GSM1855106	M	84	Stage IA
GSM1855107	F	76	Stage IA
GSM1855108	F	61	Stage IIIA
GSM1855109	M	62	Stage IA
GSM1855110	M	61	Stage IIA
GSM1855112	F	69	Stage IA
GSM1855113	M	77	Stage IA
GSM1855114	M	58	Stage IA
GSM1855116	M	76	Stage IA
GSM1855118	M	45	Stage IIIB
GSM1855119	F	50	Stage IIIA
GSM1855120	F	70	Stage IB
GSM1855121	M	67	Stage IIIA
GSM1855122	M	41	Stage IIA
GSM1855123	F	84	Stage IA
GSM1855124	M	51	Stage IB
GSM1855126	F	66	Stage IIB
GSM1855127	F	52	Stage IIIA
GSM1855128	F	51	Stage IA
GSM1855129	F	53	Stage IA
GSM1855131	M	65	Stage IA
GSM1855132	F	79	Stage IB
GSM1855133	F	59	Stage IB
GSM1855134	F	69	Stage IA
GSM1855135	F	83	Stage IIIA
GSM1855137	M	72	Stage IIIA
GSM1855138	F	67	Stage IA
GSM1855140	M	82	Stage IA
GSM1855141	F	72	Stage IA
GSM1855142	M	72	Stage IA
GSM1855143	F	70	Stage IA
GSM1855144	M	51	Stage IB
GSM1855145	F	74	Stage IA
GSM1855146	F	74	Stage IA
GSM1855147	F	69	Stage IA
GSM1855149	F	69	Stage IB
GSM1855150	F	73	Stage IIB
GSM1855151	F	76	Stage IA
GSM1855152	M	77	Stage IA
GSM1855153	M	66	Stage IB
GSM1855156	F	66	Stage IIB
GSM1855157	M	85	Stage IIB
GSM1855158	M	81	Stage IIA
GSM1855159	F	64	Stage IA
GSM1855160	M	56	Stage IIA
GSM1855161	M	66	Stage IB
GSM1855162	F	77	Stage IB
GSM1855163	F	58	Stage IA
GSM1855164	F	54	Stage IIB
GSM1855165	F	68	Stage IB
GSM1855166	M	68	Stage IIB
GSM1855168	F	77	Stage IA
GSM1855169	F	68	Stage IA
GSM1855170	M	67	Stage IA
GSM1855172	M	81	Stage IA
GSM1855173	M	77	Stage IIB
GSM1855174	F	80	Stage IIIA
GSM1855175	F	76	Stage IIIA
GSM1855177	F	78	Stage IA
GSM1855178	F	76	Stage IIB
GSM1855180	F	52	Stage IIIA
GSM1855181	M	62	Stage IIA
GSM1855183	F	53	Stage IIB
GSM1855184	F	73	Stage IIA
GSM1855185	M	67	Stage IB
GSM1855187	M	76	Stage IV
GSM1855188	M	82	Stage IB
GSM1855189	M	76	Stage IV
GSM1855190	F	49	Stage IA
GSM1855193	F	75	Stage IB
GSM1855195	M	63	Stage IIB
GSM1855196	F	66	Stage IIB
GSM1855199	F	61	Stage IB
GSM1855200	M	60	Stage IA
GSM1855202	F	56	Stage IB
GSM1855203	M	65	Stage IIIB
GSM1855204	F	62	Stage IIIA
GSM1855206	M	77	Stage IIIA
GSM1855207	F	81	Stage IIB
GSM1855208	M	65	Stage IB
GSM1855209	F	61	Stage IB
GSM1855211	F	63	Stage IB
GSM1855212	F	75	Stage IV
GSM1855213	F	89	Stage IA
GSM1855214	F	82	Stage IA
GSM1855215	M	79	Stage IB
GSM1855217	F	85	Stage IB
GSM1855218	F	67	Stage IV
GSM1855219	F	46	Stage IIIB
GSM1855220	F	57	Stage IB
GSM1855221	F	72	Stage IA
GSM1855222	F	68	Stage IA
GSM1855223	F	85	Stage IA
GSM1855225	M	72	Stage I
GSM1855226	M	56	Stage IA
GSM1855228	M	69	Stage IIIB
GSM1855229	M	78	Stage IA
GSM1855230	F	76	Stage IIB
GSM1855231	M	59	Stage IIB
GSM1855232	M	79	Stage IA
GSM1855234	M	83	Stage IB
GSM1855235	F	75	Stage IA
GSM1855236	M	75	Stage IB
GSM1855237	F	81	Stage IIIA
GSM1855238	F	73	Stage IA

## Sheet: TCGA-LUAD
Sample	Gender	Age	Stage
TCGA-05-4249-01	M	67	Stage IB
TCGA-05-4250-01	F	79	Stage IIIA
TCGA-05-4382-01	M	68	Stage IB
TCGA-05-4384-01	M	66	Stage IIIA
TCGA-05-4389-01	M	70	Stage IA
TCGA-05-4390-01	F	58	Stage IB
TCGA-05-4396-01	M	76	Stage IIIB
TCGA-05-4397-01	M	65	Stage IIB
TCGA-05-4398-01	F	47	Stage IIIB
TCGA-05-4403-01	M	76	Stage IB
TCGA-05-4405-01	F	74	Stage IB
TCGA-05-4417-01	F	51	Stage IB
TCGA-05-4418-01	M	69	Stage IIIA
TCGA-05-4420-01	M	41	Stage IB
TCGA-05-4424-01	M	70	Stage IIB
TCGA-05-4425-01	F	70	Stage IV
TCGA-05-4426-01	M	71	Stage IB
TCGA-05-4427-01	F	65	Stage IIB
TCGA-05-4430-01	F	59	Stage IB
TCGA-05-4432-01	M	66	Stage IIB
TCGA-05-4433-01	M	82	Stage IB
TCGA-05-4434-01	F	67	Stage IV
TCGA-05-5420-01	M	67	Stage IIIA
TCGA-05-5423-01	M	65	Stage IIB
TCGA-05-5425-01	M	68	Stage IIB
TCGA-05-5428-01	M	57	Stage IIA
TCGA-05-5429-01	M	60	Stage IIIA
TCGA-05-5715-01	F	69	Stage IB
TCGA-35-3615-01	M	57	Stage IB
TCGA-35-4122-01	M	69	Stage IA
TCGA-35-4123-01	M	38	Stage IA
TCGA-38-4628-01	F	65	Stage IIB
TCGA-38-4629-01	M	68	Stage IIB
TCGA-38-4630-01	F	75	Stage IB
TCGA-38-4631-01	F	72	Stage IB
TCGA-38-4632-01	M	42	Stage IV
TCGA-38-6178-01	F	70	Stage IIIA
TCGA-38-A44F-01	M	80	Stage IB
TCGA-44-2655-01	F	65	Stage IA
TCGA-44-2656-01	M	59	Stage IB
TCGA-44-2657-01	F	74	Stage IB
TCGA-44-2659-01	F	65	Stage IIB
TCGA-44-2661-01	F	69	Stage IA
TCGA-44-2662-01	M	65	Stage IB
TCGA-44-2665-01	F	55	Stage IIB
TCGA-44-2668-01	M	51	Stage IB
TCGA-44-3396-01	F	74	Stage IIIA
TCGA-44-3398-01	F	77	Stage IA
TCGA-44-3918-01	F	60	Stage IA
TCGA-44-4112-01	F	60	Stage IB
TCGA-44-5644-01	F	51	Stage IB
TCGA-44-5645-01	F	61	Stage IA
TCGA-44-6145-01	F	62	Stage IA
TCGA-44-6146-01	M	64	Stage IIB
TCGA-44-6147-01	F	67	Stage IA
TCGA-44-6148-01	M	60	Stage IA
TCGA-44-6774-01	F	56	Stage IIIA
TCGA-44-6775-01	F	72	Stage IB
TCGA-44-6776-01	F	60	Stage IA
TCGA-44-6778-01	M	59	Stage IA
TCGA-44-7659-01	M	70	Stage IA
TCGA-44-7660-01	M	72	Stage IB
TCGA-44-7662-01	M	61	Stage IB
TCGA-44-7667-01	F	49	Stage IIB
TCGA-44-7670-01	F	47	Stage IIA
TCGA-44-7672-01	F	52	Stage IA
TCGA-44-8120-01	M	58	Stage IB
TCGA-44-A479-01	F	73	Stage IB
TCGA-44-A47A-01	F	78	Stage IB
TCGA-44-A47B-01	M	79	Stage IB
TCGA-44-A47G-01	F	73	Stage IA
TCGA-44-A4SU-01	F	67	Stage IA
TCGA-49-4486-01	M	72	Stage IA
TCGA-49-4487-01	F	72	Stage IA
TCGA-49-4488-01	F	74	Stage IA
TCGA-49-4490-01	F	45	Stage IIIA
TCGA-49-4494-01	M	77	Stage IIIA
TCGA-49-4507-01	F	73	Stage IIIA
TCGA-49-4510-01	F	51	Stage IIB
TCGA-49-4512-01	F	69	Stage IIIA
TCGA-49-6742-01	M	70	Stage IIA
TCGA-49-6743-01	F	81	Stage IIIA
TCGA-49-6744-01	F	64	Stage IIA
TCGA-49-6745-01	M	82	Stage IIIA
TCGA-49-6761-01	F	68	Stage IIIA
TCGA-49-AAQV-01	F	63	Stage II
TCGA-49-AAR0-01	M	57	Stage IA
TCGA-49-AAR4-01	M	51	Stage IIIA
TCGA-49-AAR9-01	M	61	Stage IIB
TCGA-49-AARO-01	F	39	Stage IA
TCGA-49-AARR-01	M	68	Stage IA
TCGA-4B-A93V-01	F	52	Stage IA
TCGA-50-5049-01	M	70	Stage IA
TCGA-50-5051-01	F	42	Stage IIIA
TCGA-50-5066-01	M	72	Stage IB
TCGA-50-5066-02	M	72	Stage IB
TCGA-50-5072-01	M	74	Stage IIIA
TCGA-50-5930-01	M	47	Stage IIIA
TCGA-50-5931-01	F	75	Stage IB
TCGA-50-5932-01	M	75	Stage IIB
TCGA-50-5936-01	M	58	Stage IIIA
TCGA-50-5941-01	F	55	Stage IIIA
TCGA-50-5942-01	F	67	Stage IA
TCGA-50-5944-01	F	69	Stage IA
TCGA-50-5946-01	M	62	Stage IA
TCGA-50-5946-02	M	62	Stage IA
TCGA-50-6590-01	F	72	Stage IB
TCGA-50-6592-01	F	71	Stage IB
TCGA-50-6593-01	F	49	Stage IIIA
TCGA-50-6597-01	F	79	Stage IB
TCGA-50-6673-01	F	84	Stage I
TCGA-50-7109-01	M	60	Stage IA
TCGA-50-8457-01	F	63	Stage IA
TCGA-50-8459-01	M	68	Stage IIB
TCGA-50-8460-01	M	74	Stage IA
TCGA-53-7624-01	F	40	Stage IV
TCGA-53-7813-01	F	51	Stage IIIB
TCGA-55-1592-01	M	65	Stage IA
TCGA-55-1594-01	M	68	Stage IIIA
TCGA-55-1595-01	F	74	Stage IA
TCGA-55-6543-01	F	60	Stage IA
TCGA-55-6642-01	M	63	Stage IB
TCGA-55-6968-01	M	61	Stage IV
TCGA-55-6969-01	M	52	Stage IB
TCGA-55-6970-01	F	67	Stage IIIA
TCGA-55-6971-01	F	59	Stage IB
TCGA-55-6972-01	M	72	Stage IB
TCGA-55-6979-01	F	59	Stage IIB
TCGA-55-6980-01	M	56	Stage IA
TCGA-55-6981-01	F	53	Stage IIIA
TCGA-55-6983-01	M	81	Stage IIB
TCGA-55-6984-01	F	71	Stage IIB
TCGA-55-6985-01	F	58	Stage IB
TCGA-55-6986-01	F	74	Stage IB
TCGA-55-6987-01	M	77	Stage IA
TCGA-55-7227-01	M	77	Stage IIIA
TCGA-55-7281-01	F	70	Stage IA
TCGA-55-7283-01	F	76	Stage IIIA
TCGA-55-7284-01	M	74	Stage IIB
TCGA-55-7573-01	F	72	Stage IA
TCGA-55-7576-01	M	54	Stage IB
TCGA-55-7724-01	F	76	Stage IB
TCGA-55-7725-01	F	68	Stage IA
TCGA-55-7726-01	F	72	Stage IA
TCGA-55-7727-01	M	70	Stage IIIA
TCGA-55-7728-01	F	64	Stage IB
TCGA-55-7815-01	M	76	Stage IB
TCGA-55-7903-01	M	64	Stage IA
TCGA-55-7910-01	F	50	Stage IIA
TCGA-55-7911-01	F	70	Stage IA
TCGA-55-7913-01	F	61	Stage IA
TCGA-55-7994-01	M	81	Stage IIB
TCGA-55-8087-01	F	59	Stage IB
TCGA-55-8091-01	M	74	Stage IB
TCGA-55-8092-01	M	75	Stage IIB
TCGA-55-8097-01	F	60	Stage IA
TCGA-55-8203-01	F	69	Stage IA
TCGA-55-8204-01	F	87	Stage IB
TCGA-55-8205-01	F	76	Stage IIA
TCGA-55-8206-01	M	56	Stage IA
TCGA-55-8207-01	M	73	Stage IB
TCGA-55-8208-01	F	73	Stage IA
TCGA-55-8301-01	M	58	Stage IB
TCGA-55-8302-01	M	54	Stage IB
TCGA-55-8506-01	F	62	Stage IIB
TCGA-55-8507-01	M	53	Stage IA
TCGA-55-8508-01	F	60	Stage IIA
TCGA-55-8510-01	F	55	Stage IB
TCGA-55-8511-01	F	73	Stage IB
TCGA-55-8512-01	M	41	Stage IV
TCGA-55-8513-01	F	77	Stage IIB
TCGA-55-8514-01	F	70	Stage IB
TCGA-55-8614-01	M	76	Stage IB
TCGA-55-8616-01	F	58	Stage IB
TCGA-55-8619-01	F	72	Stage IIB
TCGA-55-8620-01	M	60	Stage IV
TCGA-55-8621-01	F	75	Stage IA
TCGA-55-A48X-01	F	63	Stage IIA
TCGA-55-A48Y-01	M	69	Stage IIA
TCGA-55-A48Z-01	F	60	Stage IIIB
TCGA-55-A491-01	F	81	Stage IA
TCGA-55-A493-01	F	54	Stage IB
TCGA-55-A494-01	F	61	Stage IB
TCGA-55-A4DF-01	M	88	Stage IA
TCGA-55-A4DG-01	M	71	Stage IA
TCGA-55-A57B-01	F	80	Stage IA
TCGA-62-8394-01	F	65	Stage IIIB
TCGA-62-8395-01	F	80	Stage IIB
TCGA-62-8397-01	F	70	Stage IIB
TCGA-62-8398-01	M	55	Stage IIIA
TCGA-62-8399-01	M	62	Stage IIIA
TCGA-62-A46O-01	F	65	Stage IB
TCGA-62-A46P-01	M	65	Stage IB
TCGA-62-A46R-01	F	54	Stage IB
TCGA-62-A46S-01	M	73	Stage IB
TCGA-62-A46U-01	F	71	Stage IIB
TCGA-62-A46V-01	F	78	Stage IB
TCGA-62-A46Y-01	F	70	Stage IIIA
TCGA-62-A470-01	M	84	Stage IB
TCGA-62-A472-01	M	70	Stage IIB
TCGA-64-1676-01	M	58	Stage IA
TCGA-64-1679-01	F	58	Stage IIIA
TCGA-64-1680-01	M	63	Stage IV
TCGA-64-1681-01	F	61	Stage IA
TCGA-64-5774-01	M	60	Stage IB
TCGA-64-5778-01	M	60	Stage IB
TCGA-64-5779-01	M	61	Stage IIIA
TCGA-64-5815-01	M	74	Stage IIB
TCGA-67-3770-01	F	70	Stage IA
TCGA-67-3771-01	F	77	Stage IA
TCGA-67-3772-01	F	82	Stage IB
TCGA-67-3773-01	F	84	Stage IB
TCGA-67-3774-01	F	73	Stage IB
TCGA-67-6215-01	F	52	Stage IB
TCGA-67-6216-01	F	57	Stage IA
TCGA-67-6217-01	F	73	Stage IIA
TCGA-69-7760-01	M	73	Stage IIB
TCGA-69-7761-01	M	84	Stage IB
TCGA-69-7763-01	M	69	Stage IA
TCGA-69-7764-01	M	75	Stage IA
TCGA-69-7973-01	F	42	Stage IB
TCGA-69-7974-01	F	54	Stage IIIA
TCGA-69-7978-01	M	59	Stage IIB
TCGA-69-8253-01	F	59	Stage IIA
TCGA-69-8453-01	M	77	Stage IIB
TCGA-69-A59K-01	F	60	Stage IIB
TCGA-73-4658-01	F	80	Stage IB
TCGA-73-4659-01	M	66	Stage IIIA
TCGA-73-4662-01	F	65	Stage IA
TCGA-73-4666-01	F	52	Stage IV
TCGA-73-4668-01	F	66	Stage IIB
TCGA-73-7498-01	F	58	Stage IA
TCGA-73-7499-01	F	81	Stage IB
TCGA-73-A9RS-01	M	41	Stage IIB
TCGA-78-7145-01	F	52	Stage IV
TCGA-78-7146-01	F	71	Stage IIIA
TCGA-78-7147-01	F	67	Stage IIB
TCGA-78-7148-01	M	71	Stage IIB
TCGA-78-7149-01	M	71	Stage IIIB
TCGA-78-7150-01	M	59	Stage IIB
TCGA-78-7152-01	M	65	Stage IB
TCGA-78-7154-01	M	72	Stage IIIA
TCGA-78-7155-01	M	68	Stage IB
TCGA-78-7156-01	M	62	Stage IV
TCGA-78-7158-01	F	59	Stage IIIB
TCGA-78-7159-01	F	60	Stage IA
TCGA-78-7160-01	M	61	Stage IV
TCGA-78-7161-01	F	69	Stage IIB
TCGA-78-7163-01	M	60	Stage IB
TCGA-78-7166-01	M	84	Stage IIB
TCGA-78-7167-01	M	77	Stage IV
TCGA-78-7220-01	F	53	Stage IIIA
TCGA-78-7535-01	M	45	Stage IB
TCGA-78-7536-01	M	69	Stage IIIA
TCGA-78-7537-01	M	72	Stage IB
TCGA-78-7540-01	F	66	Stage IB
TCGA-78-7542-01	M	56	Stage IB
TCGA-78-7633-01	M	67	Stage IB
TCGA-78-8640-01	M	59	Stage IIA
TCGA-78-8655-01	F	77	Stage IA
TCGA-78-8660-01	M	69	Stage IIB
TCGA-78-8662-01	F	53	Stage IB
TCGA-83-5908-01	F	59	Stage IA
TCGA-86-6851-01	F	73	Stage IIA
TCGA-86-7701-01	M	66	Stage IV
TCGA-86-7711-01	M	70	Stage IIA
TCGA-86-7713-01	M	70	Stage IIA
TCGA-86-7954-01	F	68	Stage IB
TCGA-86-8054-01	M	61	Stage IIB
TCGA-86-8056-01	F	63	Stage IIIA
TCGA-86-8073-01	M	58	Stage IB
TCGA-86-8074-01	F	62	Stage IIA
TCGA-86-8076-01	M	42	Stage IA
TCGA-86-8278-01	F	63	Stage IIB
TCGA-86-8279-01	M	46	Stage IIA
TCGA-86-8280-01	F	54	Stage IIA
TCGA-86-8358-01	M	44	Stage IB
TCGA-86-8359-01	M	52	Stage IIIA
TCGA-86-8668-01	F	61	Stage IA
TCGA-86-8671-01	F	72	Stage IIB
TCGA-86-8672-01	M	59	Stage IIB
TCGA-86-A4D0-01	M	48	Stage IIA
TCGA-86-A4JF-01	M	56	Stage IIB
TCGA-86-A4P7-01	F	63	Stage IB
TCGA-86-A4P8-01	F	59	Stage IIIA
TCGA-91-6828-01	M	70	Stage IA
TCGA-91-6830-01	F	65	Stage IIA
TCGA-91-6831-01	M	66	Stage IB
TCGA-91-6835-01	F	81	Stage IA
TCGA-91-6836-01	F	52	Stage IB
TCGA-91-6840-01	F	59	Stage IA
TCGA-91-6847-01	F	62	Stage IB
TCGA-91-6848-01	M	59	Stage IIIA
TCGA-91-6849-01	F	75	Stage IIIA
TCGA-91-7771-01	M	62	Stage IIB
TCGA-91-8496-01	F	63	Stage IB
TCGA-91-A4BC-01	M	59	Stage IIA
TCGA-91-A4BD-01	M	78	Stage IIA
TCGA-93-7347-01	F	76	Stage IA
TCGA-93-7348-01	F	75	Stage IA
TCGA-93-A4JN-01	M	71	Stage IV
TCGA-93-A4JP-01	M	64	Stage IV
TCGA-93-A4JQ-01	M	49	Stage IA
TCGA-95-7039-01	F	54	Stage IIB
TCGA-95-7043-01	F	63	Stage IA
TCGA-95-7562-01	M	71	Stage IIA
TCGA-95-7567-01	M	61	Stage IIB
TCGA-95-7944-01	M	71	Stage IA
TCGA-95-8039-01	M	72	Stage IA
TCGA-95-8494-01	M	67	Stage IIA
TCGA-95-A4VK-01	F	74	Stage IIIA
TCGA-95-A4VN-01	F	62	Stage IIA
TCGA-95-A4VP-01	F	66	Stage IIIA
TCGA-97-7546-01	F	76	Stage IA
TCGA-97-7547-01	F	67	Stage IB
TCGA-97-7552-01	M	70	Stage IB
TCGA-97-7553-01	F	58	Stage IA
TCGA-97-7554-01	F	83	Stage IIIA
TCGA-97-7937-01	M	65	Stage IB
TCGA-97-7941-01	F	72	Stage IA
TCGA-97-8172-01	F	75	Stage IB
TCGA-97-8174-01	M	67	Stage IIA
TCGA-97-8175-01	F	55	Stage IB
TCGA-97-8176-01	M	63	Stage IIIA
TCGA-97-8177-01	F	59	Stage IB
TCGA-97-8179-01	M	72	Stage IA
TCGA-97-8547-01	F	78	Stage IIIA
TCGA-97-A4LX-01	M	81	Stage IB
TCGA-97-A4M0-01	F	60	Stage IB
TCGA-97-A4M1-01	F	52	Stage IA
TCGA-97-A4M2-01	M	66	Stage IA
TCGA-97-A4M3-01	F	69	Stage IA
TCGA-97-A4M5-01	M	83	Stage IA
TCGA-97-A4M6-01	F	45	Stage IA
TCGA-97-A4M7-01	M	74	Stage IA
TCGA-99-7458-01	F	74	Stage IIIA
TCGA-99-8025-01	F	72	Stage IIIA
TCGA-99-8028-01	F	50	Stage IA
TCGA-99-8032-01	M	61	Stage IA
TCGA-99-8033-01	F	74	Stage IV
TCGA-99-AA5R-01	F	70	Stage IA
TCGA-J2-8192-01	F	65	Stage IIA
TCGA-J2-8194-01	F	69	Stage IIB
TCGA-J2-A4AD-01	F	61	Stage IA
TCGA-J2-A4AE-01	F	77	Stage IA
TCGA-J2-A4AG-01	F	66	Stage IA
TCGA-L4-A4E6-01	M	67	Stage IA
TCGA-L9-A443-01	F	63	Stage IA
TCGA-L9-A444-01	F	60	Stage IA
TCGA-L9-A5IP-01	F	40	Stage IV
TCGA-L9-A743-01	M	56	Stage IIA
TCGA-MN-A4N1-01	M	60	Stage IIA
TCGA-MN-A4N4-01	M	57	Stage IA
TCGA-MN-A4N5-01	M	63	Stage IA
TCGA-MP-A4SV-01	M	67	Stage IB
TCGA-MP-A4SY-01	M	61	Stage IIB
TCGA-MP-A4T4-01	F	68	Stage IIB
TCGA-MP-A4T7-01	F	75	Stage IV
TCGA-MP-A4T8-01	M	68	Stage IIIA
TCGA-MP-A4T9-01	F	54	Stage IIIA
TCGA-MP-A4TA-01	F	75	Stage IA
TCGA-MP-A4TC-01	M	77	Stage IIIA
TCGA-MP-A4TD-01	M	71	Stage IIIA
TCGA-MP-A4TE-01	M	56	Stage IIA
TCGA-MP-A4TF-01	F	58	Stage IIA
TCGA-MP-A4TH-01	F	70	Stage IA
TCGA-MP-A4TK-01	F	56	Stage IIB
TCGA-NJ-A4YG-01	M	65	Stage IB
TCGA-NJ-A4YP-01	M	52	Stage IB
TCGA-NJ-A4YQ-01	F	69	Stage IA
TCGA-NJ-A55A-01	F	76	Stage IB
TCGA-NJ-A55O-01	F	56	Stage IIA
TCGA-NJ-A7XG-01	M	49	Stage IIIA
TCGA-O1-A52J-01	F	74	Stage IA
TCGA-S2-AA1A-01	F	68	Stage IA
